# Supplementary material for: Interaction between inflammatory mediators and miRNAs in Helicobacter pylori infection
Source: Cell Microbiol. 2016 Apr 14;18(10):1444–58. doi: 10.1111/cmi.12587 (PMC5074252; doi:10.1111/cmi.12587)
Supplement: Supplementary file 1 — Supporting info item [file CMI-18-1444-s001.zip]

Archive with 2 entries (2 files):
- Supplemetary material.doc
- Supplemetary material.pdf
